# Supplementary material for: CALMODULIN1 and WRKY53 Function in Plant Defense by Negatively Regulating the Jasmonic Acid Biosynthesis Pathway in Arabidopsis
Source: Int J Mol Sci. 2022 Jul 13;23(14):7718. doi: 10.3390/ijms23147718 (PMC9323616; doi:10.3390/ijms23147718)
Supplement: Supplementary file 1 [file ijms-23-07718-s001.zip]

Archive with 1 entries (1 files):
- ijms-1719670-supplementary.pdf
